# Supplementary material for: Specific Post-Translational Modifications of VDAC3 in ALS-SOD1 Model Cells Identified by High-Resolution Mass Spectrometry
Source: Int J Mol Sci. 2022 Dec 13;23(24):15853. doi: 10.3390/ijms232415853 (PMC9784795; doi:10.3390/ijms232415853)
Supplement: Supplementary file 1 [file ijms-23-15853-s001.zip]

Archive with 1 entries (1 files):
- ijms-1993097-supplementary.pdf
